# Supplementary material for: Evaluation of the reliability of the upper lip bite test and the modified mallampati test in predicting difficult intubation under direct laryngoscopy in apparently normal patients: a prospective observational clinical study
Source: BMC Anesthesiol. 2022 Oct 10;22:314. doi: 10.1186/s12871-022-01855-7 (PMC9549682; doi:10.1186/s12871-022-01855-7)
Supplement: Supplementary file 1 — Additional file 1. [file 12871_2022_1855_MOESM1_ESM.xlsx]

## Sheet: Sheet1
Mumber	Gender	Age	ASA	Height	Weight	BMI	MMT	ULBT	CL grading	Date
1	1	54	II	170	67	23.18	1	1	3	2021.11.18
2	1	50	II	164	64	23.8	3	2	3	2021.11.18
3	0	64	II	159	62	24.52	2	1	1	2021.11.18
4	0	34	I	168	67	23.74	1	1	1	2021.11.18
5	1	43	II	170	71	24.57	1	1	1	2021.11.18
6	1	69	II	168	70	24.8	4	2	3	2021.11.18
7	0	44	II	155	48	19.98	1	2	2	2021.11.18
8	1	43	II	183	80	23.89	1	3	2	2021.11.18
9	0	28	II	165	55	20.2	3	2	2	2021.11.18
10	1	58	II	175	70	22.86	1	1	2	2021.11.19
11	1	65	II	170	65	22.49	4	1	4	2021.11.19
12	1	48	II	170	72	24.91	2	3	2	2021.11.19
13	1	68	II	168	50	17.72	3	1	2	2021.11.19
14	1	53	II	175	77	25.14	1	1	2	2021.11.19
15	0	68	II	152	79	34.19	1	2	3	2021.11.19
16	0	64	II	163	62	23.34	1	1	1	2021.11.20
17	0	54	II	160	68	26.56	1	2	1	2021.11.20
18	1	54	II	171	90	30.78	3	2	3	2021.11.20
19	1	71	II	172	70	23.66	4	3	3	2021.11.20
20	0	40	II	152	52.5	22.72	2	1	1	2021.11.21
21	1	47	II	170	93	32.18	1	1	3	2021.11.21
22	1	57	II	165	90	33.06	4	2	3	2021.11.21
23	0	45	II	162	65	24.77	1	1	1	2021.11.21
24	0	55	II	160	79	30.86	1	2	3	2021.11.21
25	0	66	II	155	48	19.98	2	2	2	2021.11.21
26	0	57	II	159	55	21.76	2	1	2	2021.11.21
27	1	55	II	162	65	24.77	1	2	2	2021.11.21
28	0	62	II	152	62	26.84	2	1	1	2021.11.21
29	1	69	II	160	57	22.27	3	2	2	2021.11.21
30	0	70	II	159	60	23.73	1	2	1	2021.11.22
31	0	73	II	150	70	31.11	4	2	1	2021.11.22
32	0	57	II	154	56	23.61	2	2	1	2021.11.22
33	0	53	II	160	55	21.48	2	1	3	2021.11.22
34	0	70	II	160	59	23.05	4	1	4	2021.11.22
35	0	53	II	160	84	32.81	2	2	3	2021.11.22
36	0	62	II	144	48	23.15	1	1	2	2021.11.22
37	0	58	II	165	72	26.45	4	2	1	2021.11.25
38	0	47	II	165	95	34.89	1	2	2	2021.11.25
39	0	50	II	171	70	23.94	1	1	2	2021.11.25
40	1	35	II	170	70	24.22	1	2	2	2021.11.25
41	1	38	II	174	86	28.41	1	1	3	2021.11.25
42	0	57	II	157	64	25.96	2	1	2	2021.11.27
43	1	58	II	168	85	30.12	4	2	3	2021.11.27
44	1	24	I	175	80	26.12	2	1	3	2021.11.27
45	1	74	II	169	73	25.56	2	3	3	2021.11.27
46	0	53	II	155	58	24.14	2	1	2	2021.11.27
47	0	55	II	160	65	25.39	3	1	2	2021.11.27
48	0	53	II	161	66	25.46	1	1	1	2021.11.28
49	0	60	II	168	59	20.9	2	2	1	2021.11.28
50	0	47	II	153	73	31.18	3	1	2	2021.11.28
51	0	27	I	163	59	22.21	2	1	1	2021.11.28
52	1	55	II	164	60	22.31	4	2	1	2021.11.28
53	0	53	II	160	75	29.3	1	2	3	2021.11.28
54	0	62	II	155	54	22.48	1	1	2	2021.11.28
55	0	38	II	158	63	25.24	1	1	4	2021.11.28
56	1	58	II	171	89	30.44	4	1	2	2021.11.28
57	0	49	II	160	65	25.39	1	1	2	2021.11.29
58	0	75	II	166	65	23.59	2	2	2	2021.11.29
59	0	75	II	152	67	29	1	2	1	2021.11.29
60	0	55	II	162	65	24.77	1	2	1	2021.11.29
61	0	65	II	150	55	24.44	1	1	1	2021.11.29
62	0	68	II	156	59	24.24	2	2	2	2021.11.29
63	1	39	II	178	80	25.25	4	2	2	2021.11.29
64	1	58	II	168	73	25.86	4	2	3	2021.11.29
65	0	59	II	160	58	22.66	3	1	1	2021.12.06
66	0	44	II	160	65	25.39	1	1	1	2021.12.06
67	1	65	II	179	87	27.15	4	3	2	2021.12.06
68	0	43	II	158	65	26.04	2	2	2	2021.12.06
69	1	63	II	155	67.5	28.1	1	1	1	2021.12.06
70	1	56	II	175	75	24.49	1	1	2	2021.12.06
71	1	49	II	160	65	25.39	4	1	2	2021.12.06
72	1	70	II	160	60	23.44	1	1	2	2021.12.06
73	1	52	II	171	61	20.86	2	2	1	2021.12.06
74	0	62	II	160	65	25.39	2	1	2	2021.12.06
75	0	52	II	160	56.5	22.07	2	1	1	2021.12.06
76	0	66	II	157	64	25.96	2	2	3	2021.12.06
77	0	69	II	168	65	23.03	4	3	3	2021.12.06
78	0	64	II	160	60	23.44	2	1	2	2021.12.06
79	1	64	II	176	80	25.83	3	2	2	2021.12.06
80	1	58	II	160	68	26.56	4	1	4	2021.12.06
81	0	44	II	158	70	28.04	1	1	1	2021.12.06
82	0	31	I	150	47	20.89	1	1	1	2021.12.06
83	0	48	II	162	65	24.77	3	2	1	2021.12.06
84	0	50	II	168	80	28.34	1	1	1	2021.12.06
85	1	67	II	170	65	22.49	2	1	1	2021.12.07
86	0	48	II	166	68	24.68	2	1	1	2021.12.07
87	1	26	II	178	74	23.36	1	2	1	2021.12.07
88	0	66	II	150	74	32.89	2	2	1	2021.12.07
89	0	66	II	158	75	30.04	1	3	2	2021.12.07
90	0	38	II	160	58	22.66	1	2	2	2021.12.07
91	1	69	II	170	87	30.1	4	2	2	2021.12.07
92	0	67	II	153	62	26.49	3	1	2	2021.12.07
93	1	63	II	170	65	22.49	2	2	2	2021.12.07
94	1	51	I	165	75	27.55	2	2	2	2021.12.07
95	0	64	II	158	52	20.83	1	2	2	2021.12.07
96	1	71	II	160	62	24.22	2	1	1	2021.12.07
97	0	43	II	155	60	24.97	1	2	1	2021.12.07
98	0	35	II	165	70	25.71	2	1	1	2021.12.07
99	1	46	II	167	82	29.4	2	2	1	2021.12.07
100	1	55	II	170	65	22.49	3	1	2	2021.12.08
101	1	70	II	163	62	23.34	1	1	1	2021.12.08
102	0	34	II	169	57.5	20.13	4	2	2	2021.12.08
103	0	48	II	161	73	28.16	1	1	1	2021.12.08
104	1	66	II	163	75	28.23	1	1	2	2021.12.08
105	0	63	II	160	72	28.13	4	2	2	2021.12.08
106	0	43	II	165	54	19.83	1	1	2	2021.12.08
107	0	52	II	158	70	28.04	2	2	2	2021.12.08
108	0	69	II	156	60	24.65	3	1	2	2021.12.08
109	1	68	II	166	70	25.4	4	2	2	2021.12.08
110	0	53	II	152	54	23.37	2	1	1	2021.12.08
111	1	55	II	171	86	29.41	2	1	1	2021.12.08
112	1	55	II	177	84	26.81	4	1	2	2021.12.09
113	1	43	II	168	62	21.97	1	2	1	2021.12.09
114	0	41	II	158	72	28.84	1	1	1	2021.12.09
115	0	53	II	165	68	24.98	2	2	1	2021.12.09
116	1	62	II	165	76	27.92	1	2	2	2021.12.09
117	0	46	II	165	61.5	22.59	1	2	1	2021.12.09
118	1	70	II	170	74	25.61	3	1	2	2021.12.09
119	1	64	II	178	100	31.56	1	1	2	2021.12.09
120	1	36	II	170	70	24.22	3	1	1	2021.12.09
121	0	62	II	155	51	21.23	1	1	1	2021.12.09
122	0	66	II	150	53	23.56	2	1	1	2021.12.09
123	1	52	I	176	85	27.44	1	2	2	2021.12.09
124	1	61	II	166	89	32.3	4	1	2	2021.12.09
125	1	53	I	174	80	26.42	4	1	2	2021.12.09
126	1	67	II	176	80	25.83	4	3	3	2021.12.09
127	0	45	II	169	70	24.51	4	2	2	2021.12.09
128	0	56	II	158	62	24.84	2	3	1	2021.12.09
129	1	65	II	178	78	24.62	4	1	2	2021.12.10
130	1	52	II	172	83	28.06	2	1	3	2021.12.10
131	0	53	II	168	98	34.72	4	2	2	2021.12.10
132	1	62	II	170	70	24.22	2	2	1	2021.12.10
133	0	40	II	162	65	24.77	2	2	1	2021.12.10
134	0	51	II	150	66	29.33	1	2	2	2021.12.10
135	1	70	II	173	85	28.4	2	2	2	2021.12.10
136	1	66	II	175	75	24.49	1	1	2	2021.12.10
137	1	72	II	160	57	22.27	4	1	2	2021.12.10
138	0	44	II	165	58	21.3	1	1	1	2021.12.10
139	0	63	II	156	65	26.71	2	2	1	2021.12.10
140	0	65	II	168	75	26.57	1	2	3	2021.12.10
141	1	61	II	169	80	28.01	4	1	2	2021.12.10
142	0	66	II	166	65	23.59	1	1	2	2021.12.10
143	0	57	II	157	58	23.53	4	2	1	2021.12.10
144	1	57	II	175	92	30.04	4	1	2	2021.12.10
145	1	61	I	176	72	23.24	4	2	3	2021.12.10
146	1	41	I	175	80	26.12	2	1	1	2021.12.10
147	0	49	II	158	59	23.63	2	2	1	2021.12.10
148	0	66	II	160	57	22.27	3	2	2	2021.12.13
149	0	52	II	169	70	24.51	3	2	1	2021.12.13
150	1	59	II	165	85	31.22	4	2	3	2021.12.14
151	0	51	II	158	62	24.84	1	2	2	2021.12.14
152	0	71	II	155	55	22.89	2	1	2	2021.12.14
153	1	68	II	166	77	27.94	3	2	2	2021.12.14
154	1	60	II	166	54	19.6	4	1	2	2021.12.14
155	0	60	II	160	63	24.61	3	1	1	2021.12.14
156	1	62	II	174	72	23.78	2	2	2	2021.12.14
157	0	44	II	162	70	26.67	2	2	2	2021.12.14
158	1	60	II	170	65	22.49	3	3	2	2021.12.14
159	1	62	II	175	68	22.2	4	1	2	2021.12.14
160	0	40	II	160	59	23.05	4	2	3	2021.12.14
161	1	39	II	174	63	20.81	1	1	2	2021.12.14
162	1	31	II	180	78	24.07	2	2	2	2021.12.14
163	0	19	I	150	70	31.11	1	1	2	2021.12.14
164	1	48	II	160	60	23.44	4	1	2	2021.12.14
165	1	42	II	172	67	22.65	4	2	2	2021.12.14
166	1	74	II	170	65	22.49	4	1	2	2021.12.14
167	0	67	II	160	72	28.13	4	2	1	2021.12.14
168	1	66	II	182	80	24.15	2	3	1	2021.12.14
169	1	59	I	170	75	25.95	2	2	2	2021.12.14
170	1	70	II	172	82	27.72	2	2	2	2021.12.14
171	1	48	I	168	70	24.8	1	2	1	2021.12.14
172	1	46	II	172	81	27.38	4	1	3	2021.12.14
173	0	41	II	160	61	23.83	1	2	2	2021.12.14
174	0	37	II	165	55	20.2	1	1	1	2021.12.14
175	0	35	I	166	63	22.86	2	1	1	2021.12.14
176	1	75	II	165	65	23.88	2	1	2	2021.12.15
177	0	65	II	160	55	21.48	1	2	2	2021.12.15
178	1	60	II	172	91.5	30.93	1	1	1	2021.12.16
179	0	56	II	157	53	21.5	3	1	1	2021.12.16
180	0	62	II	170	60	20.76	1	1	2	2021.12.16
181	0	61	II	168	63	22.32	4	1	2	2021.12.16
182	0	40	II	162	69	26.29	1	1	2	2021.12.16
183	0	25	I	169	58	20.31	1	1	2	2021.12.16
184	0	69	II	160	55	21.48	4	2	2	2021.12.16
185	0	61	II	156	55	22.6	1	2	2	2021.12.16
186	1	39	II	162	76	28.96	4	1	2	2021.12.16
187	0	51	II	170	89	30.8	4	3	3	2021.12.16
188	0	71	II	156	63	25.89	1	3	3	2021.12.16
189	0	63	II	158	80	32.05	3	1	3	2021.12.16
190	0	44	II	156	56	23.01	1	1	1	2021.12.16
191	1	53	II	178	66	20.83	2	2	3	2021.12.16
192	1	29	II	178	99	31.25	4	2	1	2021.12.16
193	1	66	II	164	85	31.6	2	1	2	2021.12.16
194	0	60	II	160	60	23.44	1	1	1	2021.12.16
195	0	59	II	162	60	22.86	2	1	1	2021.12.16
196	1	61	II	170	84	29.07	4	1	2	2021.12.16
197	0	51	II	155	56	23.31	2	2	2	2021.12.16
198	0	31	II	170	64	22.15	4	1	1	2021.12.16
199	1	68	II	170	65	22.49	2	3	1	2021.12.17
200	0	73	II	152	55	23.81	4	2	3	2021.12.17
201	1	54	II	165	50	18.37	3	1	3	2021.12.17
202	0	63	II	165	65	23.88	2	2	1	2021.12.17
203	0	49	II	160	59.5	23.24	2	1	2	2021.12.17
204	0	54	II	155	66	27.47	2	1	2	2021.12.17
205	1	59	II	170	90	31.14	1	1	2	2021.12.17
206	1	60	II	165	52	19.1	1	1	1	2021.12.17
207	0	67	II	164	67	24.91	2	2	1	2021.12.17
208	0	62	II	156	64	26.3	1	2	1	2021.12.17
209	0	61	II	160	60	23.44	4	1	2	2021.12.17
210	0	57	II	148	51	23.28	2	1	1	2021.12.18
211	0	62	II	158	66	26.44	3	2	2	2021.12.18
212	1	56	II	173	70	23.39	3	1	2	2021.12.20
213	0	41	II	172	65	21.97	1	1	2	2021.12.21
214	0	57	II	162	79	30.1	1	1	2	2021.12.21
215	0	68	II	150	47	20.89	2	2	2	2021.12.21
216	1	51	II	168	70	24.8	4	2	1	2021.12.21
217	1	74	II	180	90	27.78	1	2	2	2021.12.21
218	0	54	II	160	65	25.39	2	1	1	2021.12.21
219	1	51	II	166	61	22.14	1	2	1	2021.12.21
220	0	42	II	160	71	27.73	1	1	1	2021.12.21
221	0	71	II	160	89	34.77	4	1	2	2021.12.21
222	1	59	II	171	68	23.26	2	2	2	2021.12.21
223	0	50	II	164	70	26.03	1	1	1	2021.12.21
224	1	53	II	160	72	28.13	4	1	2	2021.12.21
225	0	55	II	160	65	25.39	4	2	2	2021.12.21
226	0	54	II	160	60	23.44	2	2	2	2021.12.21
227	1	60	II	168	70	24.8	2	1	3	2021.12.21
228	1	53	II	168	62	21.97	2	2	2	2021.12.22
229	1	74	II	167	70	25.1	4	2	1	2021.12.22
230	1	56	II	162	64	24.39	2	1	2	2021.12.22
231	0	65	II	160	65	25.39	1	1	1	2021.12.22
232	1	55	II	163	65	24.46	1	2	2	2021.12.22
233	0	53	II	160	65	25.39	2	1	1	2021.12.22
234	0	52	II	160	60	23.44	2	1	2	2021.12.22
235	0	66	II	160	75	29.3	4	2	2	2021.12.22
236	0	67	II	160	55	21.48	1	1	1	2021.12.22
237	0	56	II	157	49	19.88	3	2	3	2021.12.23
238	1	68	II	165	60	22.04	2	2	2	2021.12.23
239	0	75	II	163	55	20.7	3	1	1	2021.12.23
240	1	36	II	172	81	27.38	3	2	2	2021.12.23
241	0	42	II	160	73	28.52	3	1	3	2021.12.23
242	0	53	II	166	63	22.86	2	2	1	2021.12.23
243	0	46	I	162	68	25.91	1	1	1	2021.12.23
244	1	41	I	169	62	21.71	2	1	2	2021.12.23
245	0	61	II	164	75	27.89	2	1	2	2021.12.23
246	0	57	II	164	50	18.59	2	1	2	2021.12.23
247	1	63	II	170	84	29.07	2	1	2	2021.12.23
248	1	45	II	185	75	21.91	1	1	2	2021.12.23
249	1	66	II	160	55	21.48	1	1	2	2021.12.24
250	0	68	II	163	59	22.21	3	1	2	2021.12.24
251	0	54	II	158	67	26.84	2	2	1	2021.12.24
252	0	52	II	158	64	25.64	2	2	1	2021.12.24
253	0	59	II	164	60	22.31	1	1	1	2021.12.24
254	0	66	II	157	59	23.94	2	2	1	2021.12.24
255	1	56	II	170	60	20.76	1	3	2	2021.12.24
256	1	52	II	175	63	20.57	2	3	2	2021.12.24
257	1	68	II	173	55	18.38	4	2	4	2021.12.24
258	1	73	II	158	50	20.03	1	1	3	2021.12.24
259	1	64	II	170	74	25.61	4	2	3	2021.12.24
260	1	65	II	163	74	27.85	4	2	2	2021.12.24
261	0	36	I	168	63	22.32	2	1	3	2021.12.24
262	1	64	II	175	80	26.12	2	1	1	2021.12.28
263	1	61	II	168	80	28.34	4	2	2	2021.12.28
264	0	64	II	155	53	22.06	4	2	1	2021.12.28
265	0	50	II	164	65	24.17	2	1	1	2021.12.28
266	1	61	II	172	72	24.34	1	1	2	2021.12.28
267	1	48	II	178	95	29.98	3	2	3	2021.12.28
268	0	50	II	160	58	22.66	1	1	2	2021.12.28
269	0	59	II	156	75	30.82	1	2	1	2021.12.28
270	1	57	II	175	75	24.49	4	1	2	2021.12.28
271	0	50	II	164	55	20.45	4	2	1	2021.12.28
272	0	49	II	170	63	21.8	2	2	2	2022.1.09
273	0	63	II	158	55	22.03	1	1	1	2022.1.09
274	1	60	II	173	79	26.4	1	1	2	2022.1.09
275	1	54	II	176	80	25.83	1	2	4	2022.1.09
276	1	62	II	176	75	24.21	2	3	4	2022.1.09
277	0	53	II	157	60	24.34	1	1	1	2022.1.09
278	0	49	II	165	67	24.61	2	2	1	2022.1.09
279	1	54	II	170	70	24.22	1	2	1	2022.1.10
280	1	55	II	182	85	25.66	1	2	2	2022.1.10
281	0	53	II	152	45	19.48	1	1	2	2022.1.10
282	1	70	II	175	80	26.12	1	1	2	2022.1.10
283	1	60	II	178	67	21.15	2	2	3	2022.1.10
284	0	40	II	163	65	24.46	3	1	1	2022.1.10
285	0	49	II	145	50	23.78	1	2	2	2022.1.10
286	1	40	II	171	85	29.07	3	2	1	2022.1.10
287	1	49	II	171	75	25.65	4	1	1	2022.1.10
288	1	36	II	180	85	26.23	1	1	1	2022.1.10
289	1	66	II	178	80	25.25	1	1	2	2022.1.11
290	1	67	II	168	77	27.28	3	1	1	2022.1.11
291	0	46	II	170	62	21.45	1	1	1	2022.1.11
292	1	64	II	173	81	27.06	2	1	2	2022.1.11
293	1	66	II	165	67	24.61	3	2	2	2022.1.11
294	0	42	II	167	56	20.08	1	1	2	2022.1.11
295	1	53	II	170	80	27.68	4	2	4	2022.1.11
296	1	62	II	172	74	25.01	2	2	1	2022.1.11
297	1	34	II	181	78	23.81	2	1	2	2022.1.11
298	1	72	II	166	63	22.86	4	3	1	2022.1.11
299	1	58	II	167	60	21.51	3	2	2	2022.1.11
300	1	60	II	168	68	24.09	1	1	1	2022.1.11
301	1	65	II	175	84	27.43	2	2	2	2022.1.11
302	0	46	II	169	79	27.66	1	1	1	2022.1.12
303	1	68	II	170	77	26.64	1	2	2	2022.1.12
304	1	43	II	174	82	27.08	1	1	1	2022.1.12
305	0	75	II	156	59	24.24	1	3	2	2022.1.12
306	0	48	II	160	75	29.3	1	1	2	2022.1.12
307	0	65	II	160	68	26.56	1	1	2	2022.1.12
308	0	61	II	156	65	26.71	1	1	2	2022.1.12
309	1	71	II	171	71	24.28	3	3	2	2022.1.12
310	1	58	II	168	67	23.74	4	1	3	2022.1.12
311	0	52	II	160	78	30.47	2	2	1	2022.1.12
312	0	62	II	169	71	24.86	1	1	1	2022.1.12
313	1	50	II	171	73	24.96	1	1	1	2022.1.12
314	0	61	II	164	72	26.77	1	1	1	2022.1.12
315	1	56	II	180	85	26.23	3	2	2	2022.1.12
316	0	53	II	163	80	30.11	2	2	1	2022.1.12
317	0	50	II	155	65	27.06	1	2	1	2022.1.13
318	0	65	II	160	75	29.3	1	2	2	2022.1.13
319	0	50	II	165	60	22.04	1	1	1	2022.1.14
320	0	64	II	144	44	21.22	3	1	2	2022.1.14
321	0	52	II	150	51	22.67	1	1	1	2022.1.15
322	1	51	II	169	87	30.46	2	2	2	2022.1.15
323	0	48	II	160	63	24.61	2	1	1	2022.1.15
324	1	65	II	168	66	23.38	1	1	1	2022.1.15
325	0	48	II	159	62	24.52	2	2	2	2022.1.15
326	1	60	II	174	78	25.76	1	2	2	2022.1.15
327	0	63	II	161	70	27.01	3	1	2	2022.1.15
328	1	42	II	174	85	28.08	4	2	2	2022.1.15
329	1	53	II	165	63	23.14	2	1	1	2022.1.15
330	1	50	II	168	66	23.38	2	1	1	2022.1.15
331	1	44	II	176	81	26.15	2	1	1	2022.1.15
332	1	38	II	173	80	26.73	1	2	2	2022.1.15
333	0	62	II	158	71	28.44	1	2	2	2022.1.16
334	1	64	II	175	85	27.76	3	2	2	2022.1.16
335	0	53	II	160	70	27.34	4	1	3	2022.1.16
336	0	55	II	163	66	24.84	3	3	2	2022.1.16
337	1	65	II	165	56	20.57	2	2	2	2022.1.16
338	0	44	II	165	60	22.04	1	1	1	2022.1.16
339	0	50	II	153	56	23.92	2	1	3	2022.1.16
340	0	56	II	167	66	23.67	2	1	2	2022.1.16
341	1	55	II	180	85	26.23	4	1	1	2022.1.16
342	0	68	II	170	86	29.76	1	1	2	2022.1.16
343	1	55	II	169	71	24.86	2	2	2	2022.1.18
344	0	58	II	155	70	29.14	4	2	2	2022.1.18
345	1	56	II	174	78	25.76	1	1	1	2022.1.18
346	0	34	II	162	64	24.39	1	2	1	2022.1.18
347	0	65	II	163	71	26.72	4	1	2	2022.1.18
348	0	59	II	170	80	27.68	2	1	2	2022.1.18
349	1	56	II	170	60	20.76	2	1	1	2022.1.18
350	0	59	II	164	84	31.23	3	1	1	2022.1.18
351	0	58	II	153	60	25.63	3	1	2	2022.1.18
352	0	72	II	151	55	24.12	2	1	3	2022.1.19
353	0	52	II	150	55	24.44	1	2	2	2022.1.19
354	0	59	II	164	65	24.17	1	1	1	2022.1.19
355	0	61	II	160	75	29.3	4	1	3	2022.1.19
356	0	63	II	163	65	24.46	2	1	2	2022.1.19
357	1	64	II	166	80	29.03	3	2	3	2022.1.19
358	0	64	II	163	59	22.21	3	1	2	2022.1.19
359	1	64	II	165	65	23.88	1	1	1	2022.1.19
360	0	34	II	166	70	25.4	2	2	2	2022.1.19
361	1	55	II	176	73	23.57	2	1	2	2022.1.19
362	0	73	II	158	80	32.05	2	1	2	2022.1.20
363	0	70	II	160	65	25.39	1	3	2	2022.1.20
364	0	71	II	164	59	21.94	4	1	3	2022.1.20
365	0	66	II	150	58	25.78	4	3	2	2022.1.20
366	0	47	II	163	53	19.95	1	3	3	2022.1.20
367	0	67	II	163	81	30.49	4	1	4	2022.1.20
368	1	53	II	172	83	28.06	2	1	3	2022.1.20
369	0	61	II	160	60	23.44	1	1	2	2022.1.21
370	0	60	II	162	89	33.91	4	1	1	2022.1.21
371	1	65	II	169	70	24.51	4	2	2	2022.1.21
372	1	52	II	165	75	27.55	4	2	2	2022.1.21
373	0	56	II	155	52	21.64	1	1	1	2022.1.21
374	0	68	II	158	56	22.43	2	1	1	2022.1.21
375	0	55	II	155	61	25.39	4	1	3	2022.1.22
376	0	67	II	155	50	20.81	1	1	2	2022.1.22
377	0	72	II	150	51	22.67	4	2	3	2022.1.22
378	0	41	II	165	74	27.18	1	1	2	2022.1.22
379	1	60	II	169	78	27.31	3	1	3	2022.1.22
380	0	55	II	163	60	22.58	1	1	2	2022.1.22
381	1	58	II	180	94	29.01	2	1	2	2022.1.22
382	1	67	II	170	70	24.22	1	3	2	2022.1.23
383	1	70	II	168	62.5	22.14	4	1	2	2022.1.23
384	1	64	II	169	80	28.01	4	3	2	2022.1.23
385	0	36	II	156	53	21.78	2	1	2	2022.1.23
386	1	58	II	160	70	27.34	1	1	2	2022.1.23
387	0	39	II	163	73	27.48	3	1	2	2022.1.24
388	1	61	II	161	60	23.15	4	1	3	2022.1.24
389	0	58	II	158	60	24.03	1	1	1	2022.1.24
390	0	62	II	156	60	24.65	1	2	2	2022.1.24
391	1	57	II	170	88	30.45	1	1	2	2022.1.25
392	0	70	II	160	69	26.95	2	1	2	2022.1.25
393	1	50	II	180	98	30.25	1	1	1	2022.1.25
394	0	52	II	158	65	26.04	4	2	1	2022.1.25
395	0	53	II	163	52.5	19.76	1	1	1	2022.1.25
396	0	74	II	152	50	21.64	3	1	3	2022.1.25
397	1	61	II	175	82	26.78	3	1	3	2022.1.25
398	0	63	II	160	78	30.47	1	1	1	2022.1.26
399	0	59	II	162	72	27.43	1	1	2	2022.1.26
400	0	44	I	160	62	24.22	2	2	2	2022.1.27
401	1	39	II	175	75	24.49	4	1	2	2022.1.27
402	0	67	II	150	57	25.33	2	1	1	2022.1.27
403	0	50	II	150	50	22.22	4	3	2	2022.1.27
404	0	63	II	160	70	27.34	1	1	1	2022.1.27
405	0	62	II	160	64	25	4	2	1	2022.1.27
406	0	71	II	156	59	24.24	4	1	3	2022.1.27
407	0	65	II	150	47.5	21.11	1	1	2	2022.1.27
408	0	71	II	162	64	24.39	2	1	2	2022.1.27
409	1	56	II	180	91	28.09	4	3	2	2022.1.28
410	0	67	II	160	66	25.78	4	1	2	2022.1.28
411	1	47	II	172	76	25.69	1	2	2	2022.1.4
412	1	69	II	165	75	27.55	4	2	2	2022.1.4
413	1	40	II	180	98	30.25	4	1	2	2022.1.4
414	0	74	II	165	62.5	22.96	3	1	3	2022.1.4
415	0	70	II	150	65	28.89	1	1	1	2022.1.4
416	1	65	II	173	67.5	22.55	1	1	2	2022.1.4
417	0	61	II	162	67	25.53	3	1	2	2022.1.4
418	1	56	II	169	55	19.26	3	2	2	2022.1.4
419	1	57	II	172	79	26.7	3	1	3	2022.1.5
420	1	39	II	180	103	31.79	3	2	1	2022.1.5
421	1	67	II	171	58	19.84	1	2	1	2022.1.5
422	0	52	II	150	58	25.78	1	2	2	2022.1.5
423	0	68	II	163	68	25.59	3	1	1	2022.1.5
424	0	56	II	158	72	28.84	2	1	2	2022.1.5
425	1	48	II	177	80	25.54	4	3	1	2022.1.5
426	0	61	II	156	69	28.35	1	1	2	2022.1.5
427	0	48	II	163	78	29.36	4	1	2	2022.1.6
428	1	44	II	168	70	24.8	4	2	2	2022.1.6
429	1	62	II	165	70	25.71	1	1	1	2022.1.6
430	1	62	II	174	55	18.17	3	2	2	2022.1.6
431	0	50	II	155	53	22.06	4	1	2	2022.1.6
432	0	45	II	163	60.5	22.77	1	2	1	2022.1.6
433	0	44	I	160	60	23.44	1	1	2	2022.1.6
434	1	59	II	170	76	26.3	3	2	2	2022.1.6
435	0	40	II	153	65	27.77	1	2	2	2022.1.7
436	1	59	II	165	63	23.14	4	2	1	2022.1.7
437	1	57	II	162	67.5	25.72	1	1	1	2022.1.7
438	0	66	II	155	67.5	28.1	1	3	2	2022.1.7
439	1	70	II	160	56	21.88	3	2	1	2022.1.7
440	1	69	II	172	65	21.97	2	1	1	2022.1.7
441	0	59	II	161	60	23.15	4	1	4	2022.1.7
442	0	73	II	148	49	22.37	4	1	2	2022.1.7
443	0	66	II	150	50	22.22	4	1	3	2022.1.8
444	0	33	I	162	67.5	25.72	1	2	2	2022.1.8
445	1	57	II	171	80	27.36	1	3	2	2022.1.8
446	0	72	II	164	64	23.8	1	1	2	2022.1.8
447	0	47	II	153	68	29.05	1	1	2	2022.1.8
448	0	22	I	158	62	24.84	1	1	1	2022.1.8
449	0	37	I	163	48	18.07	1	1	2	2022.1.8
450	0	62	II	150	70	31.11	1	1	2	2022.1.8
